# Supplementary material for: Virus-like Particles Produced in the Baculovirus System Protect Hares from European Brown Hare Syndrome Virus (EBHSV) Infection
Source: Vaccines (Basel). 2025 Jul 5;13(7):731. doi: 10.3390/vaccines13070731 (PMC12299225; doi:10.3390/vaccines13070731)
Supplement: Supplementary file 1 [file vaccines-13-00731-s001.zip]

Archive with 1 entries (1 files):
- vaccines-3667201-supplementary.pdf
